# Supplementary material for: A Web-Based Dynamic Nomogram to Predict the Risk of Methicillin-Resistant Staphylococcal Infection in Patients with Pneumonia
Source: Diagnostics (Basel). 2024 Mar 16;14(6):633. doi: 10.3390/diagnostics14060633 (PMC10969305; doi:10.3390/diagnostics14060633)
Supplement: Supplementary file 1 [file diagnostics-14-00633-s001.zip]

Archive with 1 entries (1 files):
- diagnostics-2890134-supplementary.pdf
